# Supplementary material for: Chemical Constituents, Antioxidant, and Enzyme Inhibitory Activities Supported by In-Silico Study of n-Hexane Extract and Essential Oil of Guava Leaves
Source: Molecules. 2022 Dec 16;27(24):8979. doi: 10.3390/molecules27248979 (PMC9781903; doi:10.3390/molecules27248979)
Supplement: Supplementary file 1 [file molecules-27-08979-s001.zip]

Archive with 1 entries (1 files):
- molecules-2080523-supplementary.pdf
